# Supplementary material for: Effect of Isocaloric Meals on Postprandial Glycemic and Metabolic Markers in Type 1 Diabetes—A Randomized Crossover Trial
Source: Nutrients. 2023 Jul 10;15(14):3092. doi: 10.3390/nu15143092 (PMC10386239; doi:10.3390/nu15143092)
Supplement: Supplementary file 1 [file nutrients-15-03092-s001.zip]

Archive with 1 entries (1 files):
- nutrients-2474703-supplementary.pdf
